# Supplementary material for: Ultra-Mild Fabrication of Highly Concentrated SWCNT Dispersion Using Spontaneous Charging in Solvated Electron System
Source: Nanomaterials (Basel). 2024 Jun 26;14(13):1094. doi: 10.3390/nano14131094 (PMC11243719; doi:10.3390/nano14131094)
Supplement: Supplementary file 1 [file nanomaterials-14-01094-s001.zip]

Archive with 1 entries (1 files):
- nanomaterials-3072742-supplementary.pdf
